# Supplementary material for: Safety and Field Performance of a Monovalent Vaccine Against Variant Moritella viscosa in Atlantic Salmon Under Commercial Conditions
Source: Vaccines (Basel). 2026 Apr 30;14(5):403. doi: 10.3390/vaccines14050403 (PMC13211632; doi:10.3390/vaccines14050403)
Supplement: Supplementary file 1 [file vaccines-14-00403-s001.zip]

Archive with 1 entries (1 files):
- vaccines-4223606-supplementary.pdf
